# Supplementary material for: Evaluation of first-principles Hubbard and Hund corrected DFT for defect formation energies in non-magnetic transition metal oxides
Source: RSC Adv. 2024 Dec 10;14(52):38645–59. doi: 10.1039/d4ra07774a (PMC11629077; doi:10.1039/d4ra07774a)
Supplement: RA-014-D4RA07774A-s001 [file RA-014-D4RA07774A-s001.zip]

Archive with 5 entries (4 files):
- Supplementalinfo/
- Supplementalinfo/Brouwer calculations and graphs.ipynb
- Supplementalinfo/Defect graphs and calculations.ipynb
- Supplementalinfo/Defectssupplementary.xlsx
- Supplementalinfo/ExampleQEinputfile.in
