# Supplementary material for: Evaluation of first-principles Hubbard and Hund corrected DFT for defect formation energies in non-magnetic transition metal oxides
Source: RSC Adv. 2024 Dec 10;14(52):38645–59. doi: 10.1039/d4ra07774a (PMC11629077; doi:10.1039/d4ra07774a)
Supplement: RA-014-D4RA07774A-s001 [file RA-014-D4RA07774A-s001.zip › Supplementalinfo/Brouwer calculations and graphs.ipynb]

# %% [code]
tio2density = 4.23*1000  #g/cm^3 converted to kg/m3
zro2density = 5.68*1000 #g/cm3 converted to kg/m3
hfo2density = 9.68*1000 #g/cm^3 converted to kg/m3
tiamu = 47.867
Oamu = 15.99903
zramu = 91.224
hfamu = 178.49
amutokg =1.67377e-27 #kg = 1 amu
#ti = 47.867 amu
# O = 15.99903
#Zr = 91.224
# Hf = 178.49 
#1.67377e-27 kg = 1 amu
tio2weight = tiamu + 2*Oamu
kgweightoftio2 = tio2weight*amutokg
zro2weight = zramu + 2*Oamu
kgweightofzro2 = zro2weight*amutokg
hfo2weight = hfamu + 2*Oamu
kgweightofhfo2 = hfo2weight*amutokg

tio2densperform = tio2density/kgweightoftio2  # kg/m^3 * form units/kg = formunits per m3
zro2densperform = zro2density/kgweightofzro2
hfo2densperform = hfo2density/kgweightofhfo2

print(tio2densperform,zro2densperform,hfo2densperform)

# %% [code]
import pandas as pd
import matplotlib
import matplotlib.pyplot as plt
import numpy as np

def geny(ens,chvbm,chg):
    chval = []
    for energy in ens:
        chval.append(chvbm+chg*energy)
    return chval


PBEgap = 3.6351

threefold = [6.065289134358409,3.1579503606611894,0.2932110276035757]

#threefold = [3.065289134358409,0.1579503606611894,-3.2932110276035757]
fourfold = [5.964783842743145,3.4854939359050974,0.9589650453729348]
chgs = [0,1,2]


numpoints = 1000
mu = np.linspace(0,PBEgap,numpoints)
Ef = []
for i in range(0,3):
    print(i)
    Ef.append(threefold[i] + i*mu)
    
T = 300
kbev = 8.6173303e-5

#Conc0 = np.exp(-threefold[2]/(kb*T))
conc = []
for i in range(0,3):
    print(i)
    Ef.append(threefold[i] + i*mu)
    print(Ef)
    conc.append(np.exp(-Ef[i]/(kbev*T)))


me=9.11e-31
mrelholes = 10.60839484
mrelelectrons = 1.13871336
#print(me)
kb=1.3806452e-23
h=6.62607015e-34

Nc = 2*(2*np.pi*me*mrelelectrons*kb*T/(h**2))**(3/2)

print("nc is",Nc)
Nv = 2*(2*np.pi*me*mrelholes*kb*T/(h**2))**(3/2)

elecs = Nc*np.exp(-(PBEgap-mu)/(kbev*T))
holes = Nv*np.exp(-(mu)/(kbev*T))

charge = conc[0]*0+conc[1]*1+conc[2]*2+holes-elecs
#print(charge)


fig = plt.figure()
ax = plt.axes()
#ax.plot(mu,conc[0])
#ax.plot(mu,conc[1])
#ax.plot(mu,conc[2])
#ax.plot(mu,elecs)
#ax.plot(mu,holes)
ax.plot(mu,charge)

for i in range(0,len(charge)):
    if charge[i]<0:
        print(i)
        break
print(i,mu[i],conc[0][i],conc[1][i],conc[2][i],elecs[i],holes[i],charge[i])
#found the balance point
#ax.set_yscale('log')


#print(Ef1)


# %% [code]
kbev = 8.6173303e-5
me=9.11e-31
mrelholes = 10.60839484
mrelelectrons = 1.13871336
#print(me)
kb=1.3806452e-23
h=6.62607015e-34
# per m3
# change to per formula unit


muval = 2.8
Tval = 200
Nv = 2*(2*np.pi*me*mrelholes*kb*Tval/(h**2))**(3/2)

print(Nv,muval,Tval)
print(Nv*np.exp(-(muval)/(kbev*Tval)))


muval = 3
Tval = 1500

Nv = 2*(2*np.pi*me*mrelholes*kb*Tval/(h**2))**(3/2)
print(Nv,muval,Tval)
print(Nv*np.exp(-(muval)/(kbev*Tval)))

# %% [code]


# %% [code]
#tio2

# %% [code]


# %% [code]
#New times

#main thing

import pandas as pd
import matplotlib
import matplotlib.pyplot as plt
import numpy as np

def geny(ens,chvbm,chg):
    chval = []
    for energy in ens:
        chval.append(chvbm+chg*energy)
    return chval

def find_closest_index(numbers, target):
    # Initialize the index of the closest value and the smallest difference
    closest_index = -1
    smallest_difference = float('inf')
    
    # Iterate through each number in the list along with its index
    for index, number in enumerate(numbers):
        # Calculate the difference between the current number and the target
        difference = abs(number - target)
        
        # If the difference is smaller than the smallest difference found so far,
        # update the closest index and the smallest difference
        if difference < smallest_difference:
            closest_index = index
            smallest_difference = difference
            
    return closest_index


def genbrouwer(threefold,fourfold,gap,formdense,mrelholes,mrelelectrons):
    kbev = 8.6173303e-5
    kbev = 8.6173303e-5
    me=9.11e-31
    #print(me)
    kb=1.3806452e-23
    h=6.62607015e-34
    
    chgs = [0,1,2]
    
    numpoints = 10000
    mu = np.linspace(0,gap,numpoints)
    
    
    Tvals = np.linspace(500,1500,100)
    concvals =[]
    Ef3f = []
    Ef4f = []
    for T in Tvals:
        #print(T)
        #Conc0 = np.exp(-threefold[2]/(kb*T))
        conc3fold = []
        conc4fold = []
        for i in range(0,3):
            #print(i)
            Ef3f.append(threefold[i] + i*mu)
            conc3fold.append(np.exp(-Ef3f[i]/(kbev*T)))
            Ef4f.append(fourfold[i] + i*mu)
            conc4fold.append(np.exp(-Ef4f[i]/(kbev*T)))
        
        
        Nc = (1/formdense)*2*(2*np.pi*me*mrelelectrons*kb*T/(h**2))**(3/2)
        Nv = (1/formdense)*2*(2*np.pi*me*mrelholes*kb*T/(h**2))**(3/2)
        
        elecs = Nc*np.exp(-(gap-mu)/(kbev*T))
        holes = Nv*np.exp(-(mu)/(kbev*T))
        
        charge = (conc3fold[0]+conc4fold[0])*0+(conc3fold[1]+conc4fold[1])*1+(conc3fold[2]+conc4fold[2])*2+holes-elecs
        #print(charge)
        
        
        
        ##ax.plot(mu,conc[0])
        ##ax.plot(mu,conc[1])
        ##ax.plot(mu,conc[2])
        ##ax.plot(mu,elecs)
        ##ax.plot(mu,holes)
        #ax.plot(mu,charge)
        i = find_closest_index(charge,0)
        print(T,i,mu[i],len(charge),conc3fold[2][i])
        #for i in range(0,len(charge)):
        #    if charge[i]<0:
        #        #print(i)
        #        break
        #print(i,mu[i],conc[0][i],conc[1][i],conc[2][i],elecs[i],holes[i],charge[i])
        concvals.append([mu[i],conc3fold[0][i],conc3fold[1][i],conc3fold[2][i],conc4fold[0][i],conc4fold[1][i],conc4fold[2][i],elecs[i],holes[i],charge[i]])
        #found the balance point of zero charg
        #ax.set_yscale('log')
    
        
    concvals = np.transpose(concvals)
    #print(concvals)
    fig = plt.figure()
    ax = plt.axes()
    
    #ax.plot(Tvals,concvals[0])
    
    
    #ax.plot(Tvals,concvals[0])
    ax.plot(Tvals,concvals[1])
    ax.plot(Tvals,concvals[2])
    ax.plot(Tvals,concvals[3])
    ax.plot(Tvals,concvals[4],linestyle="--")
    ax.plot(Tvals,concvals[5],linestyle="--")
    ax.plot(Tvals,concvals[6],linestyle="--")
    #ax.plot(Tvals,concvals[7])
    #ax.plot(Tvals,concvals[8])
    #ax.plot(Tvals,concvals[4])
    #ax.plot(Tvals,concvals[5])
    #ax.legend(["charge 0","charge +1","charge +2"],fontsize=fontsiz)
    ax.legend(["3-fold charge 0","3-fold charge +1","3-fold charge +2","4-fold charge 0","4-fold charge +1","4-fold charge +2"])
    #print(Tvals)
    
    ax.set_yscale('log')
    
    ax.set_xlabel('Temperature (K)')
    ax.set_ylabel('Concentration (per formula unit)')
    #ax3.set_title('GW (Literature)',fontsize=(fontsiz+1))
    #print(Ef1)
    
    #print(concvals[1])
    #print(concvals[4])
    #if convals[3][]
    return (Tvals,concvals[3])
    
    #UJ results

#genbrouwer(threefold,fourfold,gap)

# %% [code]


# %% [code]


# %% [code]


# %% [code]
#for hfo2

PBEgap = 4.204
PBEUJgap = 6.386
expgap = 5.78
rydcon = 13.605698066
axislength = 6.5
mrelholes=2.586810644
mrelelectrons = 1.140922682

# %% [code]
print("hfo2 PBE")


    
threefold = [6.622319202544986,3.6147353990539486,0.5846321243954407]

fourfold = [6.466445794760602,3.872515621392573,1.186468069259874]

gap = 4.204

(Tvals,pbech2)=genbrouwer(threefold,fourfold,gap,hfo2densperform,mrelholes,mrelelectrons)

# %% [code]
print("hfo2 HSE")


    
threefold = [6.075949367,1.64751704,-2.17721519]

fourfold = [6.075949367,2.04751704,-1.57721519]

gap = 5.86

(Tvals,HSEch2)=genbrouwer(threefold,fourfold,gap,hfo2densperform,mrelholes,mrelelectrons)

# %% [code]
print("hfo2 UJ naive")


    
threefold = [-3.146775277976758,-8.081206780061612,-13.089530828338393]

fourfold = [-4.246469429859189,-8.823724146324812,-13.547335356854528]

gap = 6.386

(Tvals,naivech2)=genbrouwer(threefold,fourfold,gap,hfo2densperform,mrelholes,mrelelectrons)

# %% [code]
print("hfo2 UJ diff potential")


threefold = [7.608646722023195,2.6742152199383415,-2.33410882833844]

fourfold = [7.6306377701407655,3.0533830536751427,-1.6702281568545736]

gap = 6.386

(Tvals,diffpotch2)=genbrouwer(threefold,fourfold,gap,hfo2densperform,mrelholes,mrelelectrons)

# %% [code]
print("hfo2 UJ subtraction")


    
threefold = [6.502508241707346,1.3843317872488203,-3.767627615512975]

fourfold = [6.330409766868343,1.629352722007761,-3.1641468777984123]

gap = 6.386

(Tvals,subch2)=genbrouwer(threefold,fourfold,gap,hfo2densperform,mrelholes,mrelelectrons)

# %% [code]
print("hfo2 UJ averaging")


    
threefold = [7.6429283783780875,2.7115581583633546,-2.295636616981124]

fourfold = [7.591975039116619,3.0188700605789425,-1.699271659336869]

gap = 6.386

(Tvals,avch2)=genbrouwer(threefold,fourfold,gap,hfo2densperform,mrelholes,mrelelectrons)

# %% [code]


# %% [code]
#print(GWtio2ch2)
fig = plt.figure()
ax = plt.axes()

#ax.plot(Tvals,GWtio2ch2)


#HFo2 results
    
    
ax.set_yscale('log')
    
ax.set_xlabel('Temperature (K)')
ax.set_ylabel('Concentration(per formula unit)')


#print(PBEtio2ch2)
ax.plot(Tvals,pbech2)
ax.plot(Tvals,HSEch2)
#ax.plot(Tvals,naivech2)
ax.plot(Tvals,diffpotch2)
ax.plot(Tvals,subch2)
ax.plot(Tvals,avch2)

#ax.legend(["pbe","HSE","naive","diffpot","sub","av"])
ax.legend(["PBE","HSE","DFT+U+J Differing potential method","DFT+U+J Subtraction method","DFT+U+J Averaging method"])

plt.savefig("Figure6brouwhfo2.svg",dpi = 600)
plt.savefig("Figure6brouwhfo2.pdf",dpi = 600)
plt.savefig("Figure6brouwhfo2.tif",dpi = 600)

# %% [code]
print(pbech2[0])
print(HSEch2[0])
print(diffpotch2[0])
print(subch2[0])
print(avch2[0])

# %% [code]


# %% [code]
#Zro2

# %% [code]


# %% [code]


# %% [code]
#zro2

PBEgap = 3.6351
PBEUJgap = 5.5711
expgap = 5.59
axislength = 6
mrelhole = 6.422777619
mrelelectrons = 1.13871336

#G-Y m*h	G-Y m*e
#10.60839484	1.13871336
#10.01411934	1.3416973
#0.798568486	1.889744292
#8.214345719	1.727942209
#8.95438857	1.595549718
#

# %% [code]

    
print("UJ differing potential")
    
threefold = [6.8361134872213825,2.237779222528136,-2.378868311776209]

# testing lower barriers
#threefold = [3.8361134872213825,-1.237779222528136,-5.378868311776209]

fourfold = [6.906501140087755,2.673058091829862,-1.6741013808854106]

gap = 5.5711

#genbrouwer(threefold,fourfold,gap)


# %% [code]
print("zro2 PBE")
    
threefold = [6.065289134358409,3.1579503606611894,0.29321102760357576]


fourfold = [5.964783842743145,3.4854939359050974,0.9589650453729348]

gap = 3.6351

Tvals,pbech2 = genbrouwer(threefold,fourfold,gap,zro2densperform,mrelholes,mrelelectrons)


# %% [code]
print("Zro2 HSE")
    
gap = 5.22
#3fold
#formEs = [5.474835886,1.326376407,-2.271334792]
#4fold
#formEs = [5.474835886,1.726376407,-1.671334792]

threefold = [5.474835886,1.326376407,-2.271334792]
fourfold = [5.474835886,1.726376407,-1.671334792]

Tvals,HSEch2 = genbrouwer(threefold,fourfold,gap,zro2densperform,mrelholes,mrelelectrons)

# %% [code]
print("Zro2 naive UJ")
    
gap = 5.5711

#tio2densperform
#zro2densperform
#hfo2densperform


#4 and 3fold original E 0 6.906501140087755 6.8361134872213825
#result 1 0.435278869301726
#4 and 3fold original E 1 2.673058091829862 2.237779222528136
#result 2 0.7047669308907984
#4 and 3fold original E 2 -1.6741013808854106 -2.378868311776209

threefold = [-2.4344801127786013,-7.032814377471848,-11.649461911776193]

# testing lower barriers
#threefold = [3.8361134872213825,-1.237779222528136,-5.378868311776209]

fourfold = [-3.1714599599122266,-7.40490300817012,-11.752062480885392]

Tvals,naivech2 = genbrouwer(threefold,fourfold,gap,zro2densperform,mrelholes,mrelelectrons)

# %% [code]
print("Zro2 diff potential UJ")
    
threefold = [6.8361134872213825,2.237779222528136,-2.378868311776209]

# testing lower barriers
#threefold = [3.8361134872213825,-1.237779222528136,-5.378868311776209]

fourfold = [6.906501140087755,2.673058091829862,-1.6741013808854106]

gap = 5.5711

Tvals,diffpotch2 =genbrouwer(threefold,fourfold,gap,zro2densperform,mrelholes,mrelelectrons)

# %% [code]
print("Zro2 subtraction potential UJ")
    

gap = 5.5711


threefold = [5.939096284792413,1.130907733134766,-3.635715410946027]


fourfold = [5.81465857028752,1.4495259704376373,-2.9664239116860287]

Tvals,subch2 =genbrouwer(threefold,fourfold,gap,zro2densperform,mrelholes,mrelelectrons)

# %% [code]
print("Zro2 averaging UJ")
    

gap = 5.61


threefold = [7.040663330292034,2.371880493750268,-2.307596421441474]

# testing lower barriers
#threefold = [3.8361134872213825,-1.237779222528136,-5.378868311776209]

fourfold = [7.064092342349056,2.770826772449709,-1.6406723136362302]

Tvals,avch2 =genbrouwer(threefold,fourfold,gap,zro2densperform,mrelholes,mrelelectrons)

# %% [code]


# %% [code]
# diff potentials: 2.1133040234884834e-17 # 4.840066019664689e-28
# HSE: 2.7992092118198673e-16 #at 600K 4.81874348775352e-26
# subtraction: 6.3875418369645864e-15 #600K 1.41385278991523e-23

# %% [code]


# %% [code]


# %% [code]
#zro2 final figure

#print(GWtio2ch2)
fig = plt.figure()
ax = plt.axes()

#ax.plot(Tvals,GWtio2ch2)

    
ax.set_yscale('log')
    
ax.set_xlabel('Temperature (K)')
ax.set_ylabel('Concentration (per formula unit)')


#print(PBEtio2ch2)
ax.plot(Tvals,pbech2)
ax.plot(Tvals,HSEch2)
#ax.plot(Tvals,naivech2)
ax.plot(Tvals,diffpotch2)
ax.plot(Tvals,subch2)
ax.plot(Tvals,avch2)

#ax.legend(["pbe","HSE","naive","diffpot","sub","av"])
ax.legend(["PBE","HSE","DFT+U+J Differing potential method","DFT+U+J Subtraction method","DFT+U+J Averaging method"])

plt.savefig("Figure3brouwzro2.svg",dpi = 600)
plt.savefig("Figure3brouwzro2.pdf",dpi = 600)
plt.savefig("Figure3brouwzro2.tif",dpi = 600)


# %% [code]
#print(pbech2[50])
#print(HSEch2[50])
#print(diffpotch2[50])
#print(subch2[50])
#print(avch2[50])

# %% [code]
#print(Tvals[50])

# %% [code]


# %% [code]


# %% [code]


# %% [code]
#Tio2:

# %% [code]
#tio2

import pandas as pd
import matplotlib
import matplotlib.pyplot as plt
import numpy as np

def geny(ens,chvbm,chg):
    chval = []
    for energy in ens:
        chval.append(chvbm+chg*energy)
    return chval

def find_closest_index(numbers, target):
    # Initialize the index of the closest value and the smallest difference
    closest_index = -1
    smallest_difference = float('inf')
    
    # Iterate through each number in the list along with its index
    for index, number in enumerate(numbers):
        # Calculate the difference between the current number and the target
        difference = abs(number - target)
        
        # If the difference is smaller than the smallest difference found so far,
        # update the closest index and the smallest difference
        if difference < smallest_difference:
            closest_index = index
            smallest_difference = difference
            
    return closest_index

me=9.11e-31
mrelholes = 2.916873292
mrelelectrons = 1.486939047
#print(me)
kb=1.3806452e-23
h=6.62607015e-34


def tio2brouwer(defects,gap,formdense):

     
    chgs = [0,1,2]
    
    numpoints = 10000
    mu = np.linspace(0,gap,numpoints)
    
    
    Tvals = np.linspace(300,1500,100)
    concvals =[]
    Ef = []
    
    for T in Tvals:
        #print(T)
        kbev = 8.6173303e-5
        
        #Conc0 = np.exp(-threefold[2]/(kb*T))
        conc = []
        for i in range(0,3):
            #print(i)
            Ef.append(defects[i] + i*mu)
            conc.append(np.exp(-Ef[i]/(kbev*T)))

        
        Nc = (1/formdense)*2*(2*np.pi*me*mrelelectrons*kb*T/(h**2))**(3/2)
        Nv = (1/formdense)*2*(2*np.pi*me*mrelholes*kb*T/(h**2))**(3/2)
        
        elecs = Nc*np.exp(-(gap-mu)/(kbev*T))
        holes = Nv*np.exp(-(mu)/(kbev*T))
        
        charge = conc[0]*0+conc[1]*1+conc[2]*2+holes-elecs
        #print(charge)
        
        
        
        ##ax.plot(mu,conc[0])
        ##ax.plot(mu,conc[1])
        ##ax.plot(mu,conc[2])
        ##ax.plot(mu,elecs)
        ##ax.plot(mu,holes)
        #ax.plot(mu,charge)
        i = find_closest_index(charge,0)
        #print(i)
        #for i in range(0,len(charge)):
        #    if charge[i]<0:
        #        #print(i)
        #        break
        #print(i,mu[i],conc[0][i],conc[1][i],conc[2][i],elecs[i],holes[i],charge[i])
        concvals.append([mu[i],conc[0][i],conc[1][i],conc[2][i],elecs[i],holes[i],charge[i]])
        #found the balance point of zero charg
        #ax.set_yscale('log')
    
        
    concvals = np.transpose(concvals)
    fig = plt.figure()
    ax = plt.axes()
    
    #ax.plot(Tvals,concvals[0])
    
    
    
    ax.plot(Tvals,concvals[1])
    ax.plot(Tvals,concvals[2])
    ax.plot(Tvals,concvals[3])
    #ax.plot(Tvals,concvals[9])
    #ax.plot(Tvals,concvals[8])
    #ax.plot(Tvals,concvals[4])
    #ax.plot(Tvals,concvals[5])
    #ax.legend(["charge 0","charge +1","charge +2"],fontsize=fontsiz)
    ax.legend(["charge 0","charge +1","charge +2"])
    
    
    ax.set_yscale('log')
    
    ax.set_xlabel('Temperature (K)')
    ax.set_ylabel('Concentration(per unitcell)')
    #ax3.set_title('GW (Literature)',fontsize=(fontsiz+1))
    #print(Ef1)
    
    #print(concvals[1])
    #print(concvals[4])
    
    #UJ results
    return (Tvals,concvals[3])
    
 
    


# %% [code]
#formes PBE [4.32681435 2.42333786 0.58973511]
#transition 1.8685396211963852
##formes UJ [ 3.88304442  1.10315849 -1.40491511]
#transition 2.643979765025584
#transition 0/2 2.643979765025584
#transition 0/1 2.7798859374034564
#transition 1/2 2.508073592647712
#formes GW [5.7938, 3.298969, 0.31958]  

PBEgap = 1.8346
PBEUJgap = 2.7924
expgap = 3.03
axislength = 4.0
rydcon = 13.605698066
GWgap = 3.13


# %% [code]
rd=-63.48605697


# %% [code]
print("PBE result")
    
defects = [4.32681435,2.42333786,0.58973511]
gap = 1.8346

Tvals,PBEtio2ch2 = tio2brouwer(defects,gap,tio2densperform)
#print(concplus2)

# %% [code]
print("UJ result")
    
#defects = [ 3.88304442,1.10315849,-1.40491511]  fake result

defects = [4.53359702,1.75371109,-0.75436251]

PBEUJgap = 2.7924

Tvals,UJtio2ch2 = tio2brouwer(defects,PBEUJgap,tio2densperform)

# %% [code]
print("GW result")
    
defects = [5.7938,3.298969,0.31958]
GW = 3.13

Tvals,GWtio2ch2 = tio2brouwer(defects,GW,tio2densperform)

print(GWtio2ch2)

# %% [code]
#print(GWtio2ch2)
fig = plt.figure()
ax = plt.axes()

#ax.plot(Tvals,GWtio2ch2)


    
    
ax.set_yscale('log')
    
ax.set_xlabel('Temperature (K)')
ax.set_ylabel('Concentration(per formula unit)')


#print(PBEtio2ch2)
ax.plot(Tvals,PBEtio2ch2)
ax.plot(Tvals,UJtio2ch2)
ax.plot(Tvals,GWtio2ch2)


ax.legend(["PBE","DFT+U+J","GW"])

plt.savefig("Figure9brouwertio2.svg",dpi = 600)
plt.savefig("Figure9brouwertio2.pdf",dpi = 600)
plt.savefig("Figure9brouwertio2.tif",dpi = 600)

# %% [code]


# %% [code]


# %% [code]


# %% [code]


# %% [code]
gap = 5.5711
kbev = 8.6173303e-5
#T = 300
T= 1000

ef = gap/2
#E =1


# This should be the result for the subtractio method
# it is probably getting stuck at max Ef. 

mrelholes = 10.60839484
mrelelectrons = 1.13871336

#mrelholes = 1.13871336
#mrelelectrons = 1.13871336

ef = gap/2 + 0.1444

Nc = 2*(2*np.pi*me*mrelelectrons*kb*T/(h**2))**(3/2)
Nv = 2*(2*np.pi*me*mrelholes*kb*T/(h**2))**(3/2)
#        
elecs = Nc*np.exp(-(gap-ef)/(kbev*T))
holes = Nv*np.exp(-(ef)/(kbev*T))

print(elecs)
print(holes)
print(holes/elecs)

formE = -3.635715410946027 + ef*2
#formE = 5.939096284792413

formE = 2.85

print(kbev*T)
print(ef,formE,np.exp(-formE/(kbev*T)))


#assuming that .. is >> ddd


# %% [code]
#print("Zro2 subtraction potential UJ")
#    
#
#gap = 5.5711
#
#
#threefold = [5.939096284792413,1.130907733134766,-3.635715410946027]
#
#
#fourfold = [5.81465857028752,1.4495259704376373,-2.9664239116860287]
#
#genbrouwer(threefold,fourfold,gap)


# Take just the most plentiful def

# %% [code]
