# Supplementary material for: Evaluation of first-principles Hubbard and Hund corrected DFT for defect formation energies in non-magnetic transition metal oxides
Source: RSC Adv. 2024 Dec 10;14(52):38645–59. doi: 10.1039/d4ra07774a (PMC11629077; doi:10.1039/d4ra07774a)
Supplement: RA-014-D4RA07774A-s001 [file RA-014-D4RA07774A-s001.zip › Supplementalinfo/Defect graphs and calculations.ipynb]

# %% [markdown]
# ZrO2

# %% [code]
# Figure 3 bandstructure PBE

import pandas as pd
import matplotlib
import matplotlib.pyplot as plt
import numpy as np

data = []


hisymxpoints = [0,.7071,1.2286,1.9358,2.4573,2.9573,3.4788,3.9788]
names =     ["Z","A","M","\u0393","Z","R","X","\u0393"]


with open('zro2PBEbands.dat.gnu', 'r') as fd:
    temp = [] 
    for row in fd:
        #rint(row)
        if row.strip() == "":
            #print("testing")
            data.append(temp)
            #print(temp)
            temp = []
        else:
            line = [float(x) for x in row.split()]
            #print(line)
            temp.append(line)
            
fig = plt.figure()
ax = plt.axes()

#for band in data:
#    plotty = np.transpose(band) 
#    ax.plot(plotty[0],plotty[1]-8.6,c='black')
#print(data[100])

Ef = 10.0893

for i in range(0,len(data)-1):
    #print(i,data[i])
    plotty = np.transpose(data[i])
    if i == 380:
        ax.plot(plotty[0],plotty[1]-Ef,c='red')
    else:
        ax.plot(plotty[0],plotty[1]-Ef,c='black')
    

ax.set_xticks(hisymxpoints)

labels = names
ax.set_xlim(0,4)
#ax.set_ylim(-1,3.5)
ax.set_ylim(-1,6.5)

ax.axhline(y=0, color='black', linestyle='--', linewidth=1,label='help')

ax.set_xticklabels(labels)
ax.grid(axis='x')


plt.savefig("Figure1azro2PBE.svg",dpi = 600)
plt.savefig("Figure1azro2PBE.pdf",dpi = 600)


# %% [code]
import pandas as pd
import matplotlib
import matplotlib.pyplot as plt
import numpy as np

data = []


hisymxpoints = [0,.7071,1.2286,1.9358,2.4573,2.9573,3.4788,3.9788]
names =     ["Z","A","M","\u0393","Z","R","X","\u0393"]


with open('zro2UJAVbands.dat.gnu', 'r') as fd:
    temp = [] 
    for row in fd:
        #rint(row)
        if row.strip() == "":
            #print("testing")
            data.append(temp)
            #print(temp)
            temp = []
        else:
            line = [float(x) for x in row.split()]
            #print(line)
            temp.append(line)
            
fig = plt.figure()
ax = plt.axes()

#for band in data:
#    plotty = np.transpose(band) 
#    ax.plot(plotty[0],plotty[1]-8.6,c='black')
#print(data[100])

Ef = 8.1106

for i in range(0,len(data)-1):
    #print(i,data[i])
    plotty = np.transpose(data[i])
    if i == 380:
        ax.plot(plotty[0],plotty[1]-Ef,c='red')
    else:
        ax.plot(plotty[0],plotty[1]-Ef,c='black')
    

ax.set_xticks(hisymxpoints)

labels = names
ax.set_xlim(0,4)
#ax.set_ylim(-1,3.5)
ax.set_ylim(-1,6.5)

ax.axhline(y=0, color='black', linestyle='--', linewidth=1,label='help')

ax.set_xticklabels(labels)
ax.grid(axis='x')

plt.savefig("Figure1bzro2UJ.svg",dpi = 600)
plt.savefig("Figure1bzro2UJ.pdf",dpi = 600)


# %% [code]


# %% [code]
# zro2 setups

import pandas as pd
import matplotlib
import matplotlib.pyplot as plt
import numpy as np

def geny(ens,chvbm,chg):
    chval = []
    for energy in ens:
        chval.append(chvbm+chg*energy)
    return chval

def intersectpoint(i,j,Chgs,formEs):
    intersect = (formEs[j]-formEs[i])/(Chgs[i]-Chgs[j])    # (b2-b1)/m1-m2
    return intersect

def formecalc(Chgs,chens,Eperf,MuO,Evbm):  #chens in eV
    formEnocor = np.add((chens-Eperf+MuO),Evbm*Chgs)  # formation energy calc, mutio2def- mutio2pure + muO + qEvbm
    formEs = np.add(formEnocor,chgcorr) # gives form E for each chg state at the VBM
    return formEs

def intersectpo(chgA,formeA,chgB,formeB):
    intersect = (formeB-formeA)/(chgA-chgB)    # (b2-b1)/m1-m2
    return intersect


PBEgap = 3.6351
PBEUJgap = 5.5711
expgap = 5.59
axislength = 6

fontsiz = 10

rydcon = 13.605698066

colors = ['#332288', '#117733', '#44AA99',
                  '#88CCEE', '#DDCC77', '#CC6677','#AA4499','#882255']

# %% [code]
fig = plt.figure(figsize=(6.7,8.2))

ax1 = plt.subplot2grid((3, 2), (0, 0))
ax2 = plt.subplot2grid((3, 2), (0, 1))
ax3 = plt.subplot2grid((3, 2), (1, 0))
ax4 = plt.subplot2grid((3, 2), (1, 1))
ax5 = plt.subplot2grid((3, 2), (2, 0))
ax6 = plt.subplot2grid((3, 2), (2, 1))
#ax5 = plt.subplot2grid((2, 3), (2, 1))
#ax6 = plt.subplot2grid((2, 3), (2, 0))

#matplotlib.text.Text

########

# PBE222
print("PBE") 

# block to be changed

Evbm = 10.1862  # energy at vbm, taken from bandstructure 
EperfRy = -5270.188572 # energy of supercell calc
Eperf = EperfRy*rydcon
#MuO = -438.4289318  # chem potential of oxygen
MuO = -438.9904554

#numforms = 32
Chgs = np.array([0,1,2])  # charge states considered
chensRy3fold = np.array([-5237.47759,-5238.439947,-5239.399173])  # Resulting energies 
chensRy4fold = np.array([-5237.484977,-5238.415873,-5239.350241])  # Resulting energies 
chgcorr = np.array([0,0,0])

##

ens = np.array([0,axislength])


formEs3fold = formecalc(Chgs,chensRy3fold*rydcon,Eperf,MuO,Evbm)
print(formEs3fold)
formEs4fold = formecalc(Chgs,chensRy4fold*rydcon,Eperf,MuO,Evbm)

print( "transition",intersectpo(0,min(formEs3fold[0],formEs4fold[0]),2,min(formEs3fold[2],formEs4fold[2])))
print( "transition 3-fold",intersectpo(0,formEs3fold[0],2,formEs3fold[2]))
print( "transition 4-fold",intersectpo(0,formEs4fold[0],2,formEs4fold[2]))


for i in range(0,len(Chgs)):
    charray = geny(ens,formEs3fold[i],Chgs[i])
    ax1.plot(ens,charray,color=colors[i])
    charray = geny(ens,formEs4fold[i],Chgs[i])
    ax1.plot(ens,charray,color=colors[i],linestyle='--')
    print("result",i,formEs4fold[i]-formEs3fold[i])
    print("4 and 3fold original E",i,formEs4fold[i],formEs3fold[i])
##
    
ax1.set_title('PBE method',fontsize=fontsiz)
    
ax1.set_xlabel('Fermi energy (eV)',fontsize=fontsiz)
ax1.set_ylabel('Defect formation energy (eV)',fontsize=fontsiz)
#ax1.set_title('222 PBE ZrO2 Defect Formation Energy')

ax1.set_xlim(0,axislength)
ax1.set_ylim(-3,13)
#ax1.legend(["3fold Ovac ch0","3fold Ovac ch2","4fold Ovac ch0","4fold Ovac ch2"])
#ax1.legend(["3fold Ovac ch0","3fold Ovac ch2","4fold Ovac ch0","4fold Ovac ch2"])

ax1.axvline(x=PBEgap, color='black', linestyle='--', linewidth=2,label='help')
ax1.text(PBEgap-0.4,1,'PBE gap',rotation=90,fontsize=fontsiz)

#plt.axvline(x=PBEUJgap, color='black', linestyle='--', linewidth=2,label='help')
#plt.text(PBEUJgap-0.2,1.5,'PBE+U+J gap',rotation=90)

ax1.axvline(x=expgap, color='black', linestyle='--', linewidth=2,label='help')
ax1.text(expgap+0.12,-1,'Expt gap',rotation=90,fontsize=fontsiz)


############


#### comparison slide

print("HSE") 


expgap = 5.59
HSEgap = 5.22
axislength = 6

Chgs = np.array([0,1,2])

ens = np.array([0,axislength])

#3fold
formEs = [5.474835886,1.326376407,-2.271334792]

print( "transition 3-fold",intersectpo(0,formEs[0],2,formEs[2]))
for i in range(0,len(Chgs)):
    charray = geny(ens,formEs[i],Chgs[i])
    #print("what",charray)
    #print( "transition 3-fold",intersectpo(0,charray[0],2,charray[2]))
    ax2.plot(ens,charray,color=colors[i])


formEs = [5.474835886,1.726376407,-1.671334792]

print( "transition 4-fold",intersectpo(0,formEs[0],2,formEs[2]))
for i in range(0,len(Chgs)):  # print it out
    charray = geny(ens,formEs[i],Chgs[i])
    ax2.plot(ens,charray,color=colors[i],linestyle='--')
    #print(i,ens,charray)
    
    

    
ax2.set_title('HSE literature results',fontsize=fontsiz)

ax2.set_xlabel('Fermi energy (eV)',fontsize=fontsiz)
ax2.set_ylabel('Defect formation energy (eV)',fontsize=fontsiz)
#ax1.set_title('Lyons 2011 zro2 ')

ax2.set_xlim(0,axislength)
ax2.set_ylim(-3,13)
#ax1.legend(["3fold charge 0","3fold charge +2","4fold charge 0","4fold charge +2"])

# add in a line labelling DFT gap
ax2.axvline(x=HSEgap, color='black', linestyle='--', linewidth=2,label='help')
ax2.text(HSEgap-0.4,-1.3,'HSE gap',rotation=90,fontsize=fontsiz)

#add in line for experimental gap
ax2.axvline(x=expgap, color='black', linestyle='--', linewidth=2,label='help')
ax2.text(expgap+0.12,-1.3,'Expt gap',rotation=90,fontsize=fontsiz)
ax2.legend(["3fold charge 0","4fold charge 0","3fold charge +1","4fold charge +1","3fold charge +2","4fold charge +2"],fontsize=fontsiz-2)


# UJ222
#zro2

# block to be changed
print("naive") 

Evbm = 8.3278  # energy at vbm, taken from bandstructure 
EperfRy = -5224.64568571 # energy of supercell calc
Eperf = EperfRy*rydcon
#MuO = -438.9805014  # chem potential of oxygen
MuO = -438.9904554

#numforms = 32
Chgs = np.array([0,1,2])  # charge states considered
chensRy3fold = np.array([-5192.559425,-5193.509478,-5194.460877])  # Resulting energies 
chensRy4fold = np.array([-5192.613592,-5193.536826,-5194.468418])  # Resulting energies 
chgcorr = np.array([0,0,0])


ens = np.array([0,axislength])

formEs3fold = formecalc(Chgs,chensRy3fold*rydcon,Eperf,MuO,Evbm)
formEs4fold = formecalc(Chgs,chensRy4fold*rydcon,Eperf,MuO,Evbm)

print( "transition",intersectpo(0,min(formEs3fold[0],formEs4fold[0]),2,min(formEs3fold[2],formEs4fold[2])))
print( "transition 3-fold",intersectpo(0,formEs3fold[0],2,formEs3fold[2]))
print( "transition 4-fold",intersectpo(0,formEs4fold[0],2,formEs4fold[2]))


for i in range(0,len(Chgs)):
    charray = geny(ens,formEs3fold[i],Chgs[i])
    ax3.plot(ens,charray,color=colors[i])
    charray = geny(ens,formEs4fold[i],Chgs[i])
    ax3.plot(ens,charray,color=colors[i],linestyle='--')
    print("result",i,formEs4fold[i]-formEs3fold[i])
    print("4 and 3fold original E",i,formEs4fold[i],formEs3fold[i])
    
ax3.set_xlabel('Fermi energy (eV)',fontsize=fontsiz)
ax3.set_ylabel('Defect formation energy (eV)',fontsize=fontsiz)
ax3.set_title('Naive U+J method',fontsize=fontsiz)

ax3.set_xlim(0,axislength)
ax3.set_ylim(-11,5)
#ax3.legend(["3fold charge 0","4fold charge 0","3fold charge +1","4fold charge +1","3fold charge +2","4fold charge +2"],fontsize=fontsiz)


#plt.axvline(x=PBEgap, color='black', linestyle='--', linewidth=2,label='help')
#plt.text(PBEgap-0.2,2,'PBE gap',rotation=90)

ax3.axvline(x=PBEUJgap, color='black', linestyle='--', linewidth=2,label='help')
ax3.text(PBEUJgap-0.4,-10.5,'PBE+U+J gap',rotation=90,fontsize=fontsiz)

ax3.axvline(x=expgap, color='black', linestyle='--', linewidth=2,label='help')
ax3.text(expgap+0.12,-10,'Expt gap',rotation=90,fontsize=fontsiz)

#ax1.savefig('zrO2formEPBEUJaveragedOvalues.svg')
#plt.savefig('zrO2formEPBEUJaveragedOvalues.pdf')


######################

print("subtraction") 

Evbm = 8.3278  # energy at vbm, taken from bandstructure 
EperfRy = -5269.299296 # energy of supercell calc
Eperf = EperfRy*rydcon
#MuO = -438.9805014  # chem potential of oxygen
MuO = -438.9904554
#numforms = 32
Chgs = np.array([0,1,2])  # charge states considered
chensRy3fold = np.array([-5236.597589,-5237.563066,-5238.525488])  # Resulting energies 
chensRy4fold = np.array([-5236.606735,-5237.539648,-5238.476296])  # Resulting energies 
chgcorr = np.array([0,0,0])


ens = np.array([0,axislength])

formEs3fold = formecalc(Chgs,chensRy3fold*rydcon,Eperf,MuO,Evbm)
formEs4fold = formecalc(Chgs,chensRy4fold*rydcon,Eperf,MuO,Evbm)

print( "transition",intersectpo(0,min(formEs3fold[0],formEs4fold[0]),2,min(formEs3fold[2],formEs4fold[2])))
print( "transition 3-fold",intersectpo(0,formEs3fold[0],2,formEs3fold[2]))
print( "transition 4-fold",intersectpo(0,formEs4fold[0],2,formEs4fold[2]))


for i in range(0,len(Chgs)):
    charray = geny(ens,formEs3fold[i],Chgs[i])
    ax4.plot(ens,charray,color=colors[i])
    charray = geny(ens,formEs4fold[i],Chgs[i])
    ax4.plot(ens,charray,color=colors[i],linestyle='--')
    print("result",i,formEs4fold[i]-formEs3fold[i])
    print("4 and 3fold original E",i,formEs4fold[i],formEs3fold[i])
  
    
ax4.set_xlabel('Fermi energy (eV)',fontsize=fontsiz)
ax4.set_ylabel('Defect formation energy (eV)',fontsize=fontsiz)
ax4.set_title('Subtraction method',fontsize=fontsiz)

ax4.set_xlim(0,axislength)
ax4.set_ylim(-3,13)
#ax2.legend(["3fold charge 0","4fold charge 0","3fold charge +1","4fold charge +1","3fold charge +2","4fold charge +2"])


#plt.axvline(x=PBEgap, color='black', linestyle='--', linewidth=2,label='help')
#plt.text(PBEgap-0.2,2,'PBE gap',rotation=90)

ax4.axvline(x=PBEUJgap, color='black', linestyle='--', linewidth=2,label='help')
ax4.text(PBEUJgap-0.4,-2,'PBE+U+J gap',rotation=90,fontsize=fontsiz)

ax4.axvline(x=expgap, color='black', linestyle='--', linewidth=2,label='help')
ax4.text(expgap+0.12,-1,'Expt gap',rotation=90,fontsize=fontsiz)


##################

print("diff pot method")

Evbm = 8.3278  # energy at vbm, taken from bandstructure 
EperfRy = -5224.64568571 # energy of supercell calc
Eperf = EperfRy*rydcon


#numforms = 32
Chgs = np.array([0,1,2])  # charge states considered
chensRy3fold = np.array([-5192.559425,-5193.509478,-5194.460877])  # Resulting energies 
chensRy4fold = np.array([-5192.613592,-5193.536826,-5194.468418])  # Resulting energies 
chgcorr = np.array([0,0,0])
#MuO3fold = -428.8634241
#MuO4fold = -427.9842867
MuO3fold = -429.7198618
MuO4fold = -428.9124943

ens = np.array([0,axislength])

formEs3fold = formecalc(Chgs,chensRy3fold*rydcon,Eperf,MuO3fold,Evbm)
formEs4fold = formecalc(Chgs,chensRy4fold*rydcon,Eperf,MuO4fold,Evbm)


print( "transition",intersectpo(0,min(formEs3fold[0],formEs4fold[0]),2,min(formEs3fold[2],formEs4fold[2])))
print( "transition 3-fold",intersectpo(0,formEs3fold[0],2,formEs3fold[2]))
print( "transition 4-fold",intersectpo(0,formEs4fold[0],2,formEs4fold[2]))


 
for i in range(0,len(Chgs)):
    charray = geny(ens,formEs3fold[i],Chgs[i])
    ax5.plot(ens,charray,color=colors[i])
    charray = geny(ens,formEs4fold[i],Chgs[i])
    ax5.plot(ens,charray,color=colors[i],linestyle='--')
    print("result",i,formEs4fold[i]-formEs3fold[i])
    print("4 and 3fold original E",i,formEs4fold[i],formEs3fold[i])

    
ax5.set_xlabel('Fermi energy (eV)',fontsize=fontsiz)
ax5.set_ylabel('Defect formation energy (eV)',fontsize=fontsiz)
ax5.set_title('Different potential method',fontsize=fontsiz)

ax5.set_xlim(0,axislength)
ax5.set_ylim(-3,13)
#ax3.legend(["3fold charge 0","4fold charge 0","3fold charge +1","4fold charge +1","3fold charge +2","4fold charge +2"])


#plt.axvline(x=PBEgap, color='black', linestyle='--', linewidth=2,label='help')
#plt.text(PBEgap-0.2,2,'PBE gap',rotation=90)

ax5.axvline(x=PBEUJgap, color='black', linestyle='--', linewidth=2,label='help')
ax5.text(PBEUJgap-0.4,-2,'PBE+U+J gap',rotation=90,fontsize=fontsiz)

ax5.axvline(x=expgap, color='black', linestyle='--', linewidth=2,label='help')
ax5.text(expgap+0.12,-1,'Expt gap',rotation=90,fontsize=fontsiz)


####################

print("avmethod") 

Evbm = 8.1995  # energy at vbm, taken from bandstructure 
EperfRy = -5224.645686 # energy of supercell calc
Eperf = EperfRy*rydcon
#MuO = -428.4237918  # chem potential of oxygen
MuO = -429.3161693  # chem potential of oxygen

#numforms = 32
Chgs = np.array([0,1,2])  # charge states considered
chensRy3fold = np.array([-5192.574062,-5193.519863,-5194.46645])  # Resulting energies 
chensRy4fold = np.array([-5192.57234,-5193.490541,-5194.417432])  # Resulting energies 
chgcorr = np.array([0,0,0])


ens = np.array([0,axislength])
 

formEs3fold = formecalc(Chgs,chensRy3fold*rydcon,Eperf,MuO,Evbm)
formEs4fold = formecalc(Chgs,chensRy4fold*rydcon,Eperf,MuO,Evbm)

print( "transition",intersectpo(0,min(formEs3fold[0],formEs4fold[0]),2,min(formEs3fold[2],formEs4fold[2])))
print( "transition 3-fold",intersectpo(0,formEs3fold[0],2,formEs3fold[2]))
print( "transition 4-fold",intersectpo(0,formEs4fold[0],2,formEs4fold[2]))

for i in range(0,len(Chgs)):
    charray = geny(ens,formEs3fold[i],Chgs[i])
    ax6.plot(ens,charray,color=colors[i])
    charray = geny(ens,formEs4fold[i],Chgs[i])
    ax6.plot(ens,charray,color=colors[i],linestyle='--')
    print("result",i,formEs4fold[i]-formEs3fold[i])
    print("4 and 3fold original E",i,formEs4fold[i],formEs3fold[i])
  


ax6.set_xlabel('Fermi energy (eV)',fontsize=fontsiz)
ax6.set_ylabel('Defect formation energy (eV)',fontsize=fontsiz)
ax6.set_title('Averaging methods',fontsize=fontsiz)

ax6.set_xlim(0,axislength)
ax6.set_ylim(-3,13)
#ax4.legend(["3fold charge 0","4fold charge 0","3fold charge +1","4fold charge +1","3fold charge +2","4fold charge +2"])


#plt.axvline(x=PBEgap, color='black', linestyle='--', linewidth=2,label='help')
#plt.text(PBEgap-0.2,2,'PBE gap',rotation=90)

avggap = 5.61
ax6.axvline(x=PBEUJgap, color='black', linestyle='--', linewidth=2,label='help')
ax6.text(avggap-0.4,-2,'PBE+U+J gap',rotation=90,fontsize=fontsiz)

ax6.axvline(x=expgap, color='black', linestyle='--', linewidth=2,label='help')
ax6.text(expgap+0.12,-1,'Expt gap',rotation=90,fontsize=fontsiz)


ax1.text(0,13.5,'a)',size="x-large")
ax2.text(0,13.5,'b)',size="x-large")
ax3.text(0,5.5,'c)',size="x-large")
ax4.text(0,13.5,'d)',size="x-large")
ax5.text(0,13.5,'e)',size="x-large")
ax6.text(0,13.5,'f)',size="x-large")


fig.tight_layout()

plt.savefig("Figure2zro2formes.svg",dpi = 600)
plt.savefig("Figure2zro2formes.pdf",dpi = 600)
plt.savefig("Figure2zro2formes.tif",dpi = 600)


# %% [code]


# %% [code]


# %% [code]


# %% [code]


# %% [code]


# %% [code]


# %% [code]


# %% [code]


# %% [code]

    

# %% [code]


# %% [markdown]
# HfO2

# %% [code]
import pandas as pd
import matplotlib
import matplotlib.pyplot as plt
import numpy as np

data = []


hisymxpoints = [0,0.4897,0.9908,1.4805,1.9816]
names =     ["\u0393","B","D","Z","\u0393"]


with open('hfo2PBE.dat.gnu', 'r') as fd:
    temp = [] 
    for row in fd:
        #rint(row)
        if row.strip() == "":
            #print("testing")
            data.append(temp)
            #print(temp)
            temp = []
        else:
            line = [float(x) for x in row.split()]
            #print(line)
            temp.append(line)
            
fig = plt.figure()
ax = plt.axes()

#for band in data:
#    plotty = np.transpose(band) 
#    ax.plot(plotty[0],plotty[1]-8.6,c='black')
#print(data[100])

Ef = 10.75

for i in range(0,len(data)-1):
    #print(i,data[i])
    plotty = np.transpose(data[i])
    if i == 380:
        ax.plot(plotty[0],plotty[1]-Ef,c='red')
    else:
        ax.plot(plotty[0],plotty[1]-Ef,c='black')
    

ax.set_xticks(hisymxpoints)

labels = names
ax.set_xlim(0,1.9688)
#ax.set_ylim(-1,3.5)
ax.set_ylim(-1,7)

ax.axhline(y=0, color='black', linestyle='--', linewidth=1,label='help')

ax.set_xticklabels(labels)
ax.grid(axis='x')


plt.savefig("Figure4ahfo2PBE.svg",dpi = 600)
plt.savefig("Figure4ahfo2PBE.pdf",dpi = 600)

# %% [code]
import pandas as pd
import matplotlib
import matplotlib.pyplot as plt
import numpy as np

data = []


hisymxpoints = [0,0.4894,0.9844,1.4738,1.9688]
names =     ["\u0393","B","D","Z","\u0393"]


with open('hfo2UJ.dat.gnu', 'r') as fd:
    temp = [] 
    for row in fd:
        #rint(row)
        if row.strip() == "":
            #print("testing")
            data.append(temp)
            #print(temp)
            temp = []
        else:
            line = [float(x) for x in row.split()]
            #print(line)
            temp.append(line)
            
fig = plt.figure()
ax = plt.axes()

#for band in data:
#    plotty = np.transpose(band) 
#    ax.plot(plotty[0],plotty[1]-8.6,c='black')
#print(data[100])

Ef = 8.7

for i in range(0,len(data)-1):
    #print(i,data[i])
    plotty = np.transpose(data[i])
    if i == 380:
        ax.plot(plotty[0],plotty[1]-Ef,c='red')
    else:
        ax.plot(plotty[0],plotty[1]-Ef,c='black')
    

ax.set_xticks(hisymxpoints)

labels = names
ax.set_xlim(0,1.97)
#ax.set_ylim(-1,3.5)
ax.set_ylim(-1,7)

ax.axhline(y=0, color='black', linestyle='--', linewidth=1,label='help')

ax.set_xticklabels(labels)
ax.grid(axis='x')


plt.savefig("Figure4bhfo2UJ.svg",dpi = 600)
plt.savefig("Figure4bhfo2UJ.pdf",dpi = 600)

# %% [code]


# %% [code]
# Hfo2 setups

import pandas as pd
import matplotlib
import matplotlib.pyplot as plt
import numpy as np

def geny(ens,chvbm,chg):
    chval = []
    for energy in ens:
        chval.append(chvbm+chg*energy)
    return chval

def intersectpoint(i,j,Chgs,formEs):
    intersect = (formEs[j]-formEs[i])/(Chgs[i]-Chgs[j])    # (b2-b1)/m1-m2
    return intersect

def formecalc(Chgs,chens,Eperf,MuO,Evbm):  #chens in eV
    formEnocor = np.add((chens-Eperf+MuO),Evbm*Chgs)  # formation energy calc, mutio2def- mutio2pure + muO + qEvbm
    formEs = np.add(formEnocor,chgcorr) # gives form E for each chg state at the VBM
    return formEs

def intersectpoint(i,j,Chgs,formEs):
    intersect = (formEs[j]-formEs[i])/(Chgs[i]-Chgs[j])    # (b2-b1)/m1-m2
    return intersect

def intersectpo(chgA,formeA,chgB,formeB):
    intersect = (formeB-formeA)/(chgA-chgB)    # (b2-b1)/m1-m2
    return intersect


PBEgap = 4.204
PBEUJgap = 6.386
expgap = 5.78
rydcon = 13.605698066
axislength = 6.5

fontsiz = 10

colors = ['#332288', '#117733', '#44AA99',
                  '#88CCEE', '#DDCC77', '#CC6677','#AA4499','#882255']


# %% [code]

fig = plt.figure(figsize=(6.7,8.2))

ax1 = plt.subplot2grid((3, 2), (0, 0))
ax2 = plt.subplot2grid((3, 2), (0, 1))
ax3 = plt.subplot2grid((3, 2), (1, 0))
ax4 = plt.subplot2grid((3, 2), (1, 1))
ax5 = plt.subplot2grid((3, 2), (2, 0))
ax6 = plt.subplot2grid((3, 2), (2, 1))

####   PBE

print("PBE")

Evbm = 10.7802  # energy at vbm, taken from bandstructure 
EperfRy = -6086.76814 # energy of supercell calc
Eperf = EperfRy*rydcon
#MuO = -438.9805014  # chem potential of oxygen
MuO = -438.9904554


Chgs = np.array([0,1,2])  # charge states considered
chensRy3fold = np.array([-6054.01621706,-6055.02960011,-6056.04463831])  # Resulting energies 
chensRy4fold = np.array([-6054.02767354,-6055.01065362,-6056.0004042])  # Resulting energies 
chgcorr = np.array([0,0,0])


##

ens = np.array([0,axislength])


formEs3fold = formecalc(Chgs,chensRy3fold*rydcon,Eperf,MuO,Evbm)
formEs4fold = formecalc(Chgs,chensRy4fold*rydcon,Eperf,MuO,Evbm)

print( "transition",intersectpo(0,min(formEs3fold[0],formEs4fold[0]),2,min(formEs3fold[2],formEs4fold[2])))
print( "transition 3-fold",intersectpo(0,formEs3fold[0],2,formEs3fold[2]))
print( "transition 4-fold",intersectpo(0,formEs4fold[0],2,formEs4fold[2]))

for i in range(0,len(Chgs)):
    charray = geny(ens,formEs3fold[i],Chgs[i])
    ax1.plot(ens,charray,color=colors[i])
    charray = geny(ens,formEs4fold[i],Chgs[i])
    ax1.plot(ens,charray,color=colors[i],linestyle='--')
    print("result",i,formEs4fold[i]-formEs3fold[i])
    print("4 and 3fold original E",i,formEs4fold[i],formEs3fold[i])
##


ax1.set_xlabel('Fermi energy (eV)')
ax1.set_ylabel('Defect formation energy (eV)')
ax1.set_title('HfO2 PBE Defect Formation Energy')
ax1.set_title('PBE methods')


ax1.set_xlim(0,axislength)
ax1.set_ylim(-3,13)
#ax5.legend(["3fold 0","3fold +1","3fold +2","4fold 0","4fold +1","4fold +2"])


ax1.axvline(x=PBEgap, color='black', linestyle='--', linewidth=2,label='help')
ax1.text(PBEgap-0.35,1,'PBE gap',rotation=90,fontsize=fontsiz)

#plt.axvline(x=PBEUJgap, color='black', linestyle='--', linewidth=2,label='help')
#plt.text(PBEUJgap-0.2,1.5,'PBE+U+J gap',rotation=90)

ax1.axvline(x=expgap, color='black', linestyle='--', linewidth=2,label='help')
ax1.text(expgap-0.35,-1,'Expt gap',rotation=90,fontsize=fontsiz)


#### Lyons

print("HSE")

HSEgap = 5.86

Chgs = np.array([0,1,2])

ens = np.array([0,axislength])

#3fold
formEs = [6.075949367,1.64751704,-2.17721519]

print( "transition 3-fold",intersectpo(0,formEs[0],2,formEs[2]))

for i in range(0,len(Chgs)):
    charray = geny(ens,formEs[i],Chgs[i])
    ax2.plot(ens,charray,color=colors[i])
    #print(charray)
    

formEs = [6.075949367,2.04751704,-1.57721519]

print( "transition 4-fold",intersectpo(0,formEs[0],2,formEs[2]))

for i in range(0,len(Chgs)):  # print it out
    charray = geny(ens,formEs[i],Chgs[i])
    ax2.plot(ens,charray,color=colors[i],linestyle='--')
    #print(i,ens,charray)
    
ax2.set_xlabel('Fermi energy (eV)',fontsize=fontsiz)
ax2.set_ylabel('Defect formation energy (eV)',fontsize=fontsiz)
ax2.set_title('HSE literature',fontsize=fontsiz)
ax2.legend(["3fold charge 0","4fold charge 0","3fold charge +1","4fold charge +1","3fold charge +2","4fold charge +2"],fontsize=fontsiz-2)

#ax1.set_title('Lyons 2011 HfO2 ')

ax2.set_xlim(0,axislength)
ax2.set_ylim(-3,13)
#ax1.legend(["3fold charge 0","3fold charge +2","4fold charge 0","4fold charge +2"])

# add in a line labelling DFT gap
ax2.axvline(x=HSEgap, color='black', linestyle='--', linewidth=2,label='help')
ax2.text(HSEgap+0.2,-1.3,'HSE gap',rotation=90,fontsize=fontsiz)

#add in line for experimental gap
ax2.axvline(x=expgap, color='black', linestyle='--', linewidth=2,label='help')
ax2.text(expgap-0.4,-1.3,'Expt gap',rotation=90,fontsize=fontsiz)


# UJ222

##naive UJ

print("Naive")

# block to be changed
Evbm = 8.7129 # energy at vbm, taken from bandstructure 
EperfRy = -6034.532967 # energy of supercell calc
Eperf = EperfRy*rydcon
Chgs = np.array([0,1,2])
#MuO = -438.9805014  # chem potential of oxygen
MuO = -438.9904554


Chgs = np.array([0,1,2])  # charge states considered
chensRy3fold = np.array([-6002.499059,-6003.502119,-6004.51061])  # Resulting energies 
chensRy4fold = np.array([-6002.579885,-6003.556693,-6004.544258])  # Resulting energies 
chgcorr = np.array([0,0,0])


ens = np.array([0,axislength])

formEs3fold = formecalc(Chgs,chensRy3fold*rydcon,Eperf,MuO,Evbm)
formEs4fold = formecalc(Chgs,chensRy4fold*rydcon,Eperf,MuO,Evbm)

#print( "transition",intersectpoint(0,2,Chgs,formEs3fold))

print( "transition",intersectpo(0,min(formEs3fold[0],formEs4fold[0]),2,min(formEs3fold[2],formEs4fold[2])))
print( "transition 3-fold",intersectpo(0,formEs3fold[0],2,formEs3fold[2]))
print( "transition 4-fold",intersectpo(0,formEs4fold[0],2,formEs4fold[2]))

for i in range(0,len(Chgs)):
    charray = geny(ens,formEs3fold[i],Chgs[i])
    ax3.plot(ens,charray,color=colors[i])
    charray = geny(ens,formEs4fold[i],Chgs[i])
    ax3.plot(ens,charray,color=colors[i],linestyle='--')
    print("result",i,formEs4fold[i]-formEs3fold[i])
    print("4 and 3fold original E",i,formEs4fold[i],formEs3fold[i])
    
ax3.set_xlabel('Fermi energy (eV)',fontsize=fontsiz)
ax3.set_ylabel('Defect formation energy (eV)',fontsize=fontsiz)
ax3.set_title('Naive U+J method',fontsize=fontsiz)

ax3.set_xlim(0,axislength)
ax3.set_ylim(-11,5)
#ax3.legend(["3fold charge 0","4fold charge 0","3fold charge +1","4fold charge +1","3fold charge +2","4fold charge +2"])


#plt.axvline(x=PBEgap, color='black', linestyle='--', linewidth=2,label='help')
#plt.text(PBEgap-0.2,2,'PBE gap',rotation=90)

ax3.axvline(x=PBEUJgap, color='black', linestyle='--', linewidth=2,label='help')
ax3.text(PBEUJgap-0.4,-10.5,'PBE+U+J gap',rotation=90,fontsize=fontsiz)

ax3.axvline(x=expgap, color='black', linestyle='--', linewidth=2,label='help')
ax3.text(expgap-0.4,-10.5,'Expt gap',rotation=90,fontsize=fontsiz)

#ax1.savefig('zrO2formEPBEUJaveragedOvalues.svg')
#plt.savefig('zrO2formEPBEUJaveragedOvalues.pdf')


###################### subtraction

print("subtraction")

# block to be changed
Evbm = 8.7129 # energy at vbm, taken from bandstructure 
EperfRy = -6085.958817 # energy of supercell calc
Eperf = EperfRy*rydcon
Chgs = np.array([0,1,2])
#MuO = -438.9805014  # chem potential of oxygen
MuO = -438.9904554

Chgs = np.array([0,1,2])  # charge states considered
chensRy3fold = np.array([-6053.2157,-6054.232265,-6055.251313])  # Resulting energies 
chensRy4fold = np.array([-6053.228349,-6054.2142563,-6055.206958])  # Resulting energies 
chgcorr = np.array([0,0,0])


ens = np.array([0,axislength])


formEs3fold = formecalc(Chgs,chensRy3fold*rydcon,Eperf,MuO,Evbm)
formEs4fold = formecalc(Chgs,chensRy4fold*rydcon,Eperf,MuO,Evbm)

print( "transition",intersectpo(0,min(formEs3fold[0],formEs4fold[0]),2,min(formEs3fold[2],formEs4fold[2])))
print( "transition 3-fold",intersectpo(0,formEs3fold[0],2,formEs3fold[2]))
print( "transition 4-fold",intersectpo(0,formEs4fold[0],2,formEs4fold[2]))


for i in range(0,len(Chgs)):
    charray = geny(ens,formEs3fold[i],Chgs[i])
    ax4.plot(ens,charray,color=colors[i])
    charray = geny(ens,formEs4fold[i],Chgs[i])
    ax4.plot(ens,charray,color=colors[i],linestyle='--')
    print("result",i,formEs4fold[i]-formEs3fold[i])
    print("4 and 3fold original E",i,formEs4fold[i],formEs3fold[i])
    
    
ax4.set_xlabel('Fermi energy (eV)',fontsize=fontsiz)
ax4.set_ylabel('Defect formation energy (eV)',fontsize=fontsiz)
ax4.set_title('Subtraction method',fontsize=fontsiz)

ax4.set_xlim(0,axislength)
ax4.set_ylim(-3,13)
#ax2.legend(["3fold charge 0","4fold charge 0","3fold charge +1","4fold charge +1","3fold charge +2","4fold charge +2"])


#plt.axvline(x=PBEgap, color='black', linestyle='--', linewidth=2,label='help')
#plt.text(PBEgap-0.2,2,'PBE gap',rotation=90)

ax4.axvline(x=PBEUJgap, color='black', linestyle='--', linewidth=2,label='help')
ax4.text(PBEUJgap-0.4,-2,'PBE+U+J gap',rotation=90,fontsize=fontsiz)

ax4.axvline(x=expgap, color='black', linestyle='--', linewidth=2,label='help')
ax4.text(expgap-0.4,-1,'Expt gap',rotation=90,fontsize=fontsiz)


################## diff potential

print("diff pot method") 

# block to be changed
Evbm = 8.7129 # energy at vbm, taken from bandstructure 
EperfRy = -6034.532967 # energy of supercell calc
Eperf = EperfRy*rydcon
Chgs = np.array([0,1,2])
#MuO3fold = -427.2454489
#MuO4fold = -426.0244558
MuO3fold = -428.2350334
MuO4fold = -427.1133482

chensRy3fold = np.array([-6002.499059,-6003.502119,-6004.51061])  # Resulting energies 
chensRy4fold = np.array([-6002.579885,-6003.556693,-6004.544258])  # Resulting energies  
chgcorr = np.array([0,0,0])


ens = np.array([0,axislength])

formEs3fold = formecalc(Chgs,chensRy3fold*rydcon,Eperf,MuO3fold,Evbm)
formEs4fold = formecalc(Chgs,chensRy4fold*rydcon,Eperf,MuO4fold,Evbm)

print( "transition",intersectpo(0,min(formEs3fold[0],formEs4fold[0]),2,min(formEs3fold[2],formEs4fold[2])))
print( "transition 3-fold",intersectpo(0,formEs3fold[0],2,formEs3fold[2]))
print( "transition 4-fold",intersectpo(0,formEs4fold[0],2,formEs4fold[2]))


for i in range(0,len(Chgs)):
    charray = geny(ens,formEs3fold[i],Chgs[i])
    ax5.plot(ens,charray,color=colors[i])
    charray = geny(ens,formEs4fold[i],Chgs[i])
    ax5.plot(ens,charray,color=colors[i],linestyle='--')
    print("result",i,formEs4fold[i]-formEs3fold[i])
    print("4 and 3fold original E",i,formEs4fold[i],formEs3fold[i])
    
ax5.set_xlabel('Fermi energy (eV)',fontsize=fontsiz)
ax5.set_ylabel('Defect formation energy (eV)',fontsize=fontsiz)
ax5.set_title('Different potential method',fontsize=fontsiz)

ax5.set_xlim(0,axislength)
ax5.set_ylim(-3,13)
#ax3.legend(["3fold charge 0","4fold charge 0","3fold charge +1","4fold charge +1","3fold charge +2","4fold charge +2"])


#plt.axvline(x=PBEgap, color='black', linestyle='--', linewidth=2,label='help')
#plt.text(PBEgap-0.2,2,'PBE gap',rotation=90)

ax5.axvline(x=PBEUJgap, color='black', linestyle='--', linewidth=2,label='help')
ax5.text(PBEUJgap-0.4,-1,'PBE+U+J gap',rotation=90,fontsize=fontsiz)

ax5.axvline(x=expgap, color='black', linestyle='--', linewidth=2,label='help')
ax5.text(expgap-0.4,-1,'Expt gap',rotation=90,fontsize=fontsiz)


####################   AV

print("averaging method")

# block to be changed
Evbm = 8.7129 # energy at vbm, taken from bandstructure 
EperfRy = -6034.526547 # energy of supercell calc
Eperf = EperfRy*rydcon
Chgs = np.array([0,1,2])
MuO = -427.6741432  # chem potential of oxygen

Chgs = np.array([0,1,2])  # charge states considered
chensRy3fold = np.array([-6002.531344,-6003.534179,-6004.542587])  # Resulting energies 
chensRy4fold = np.array([-6002.535089,-6003.511592,-6004.498755])  # Resulting energies 
chgcorr = np.array([0,0,0])


ens = np.array([0,axislength])

formEs3fold = formecalc(Chgs,chensRy3fold*rydcon,Eperf,MuO,Evbm)
formEs4fold = formecalc(Chgs,chensRy4fold*rydcon,Eperf,MuO,Evbm)

print( "transition",intersectpo(0,min(formEs3fold[0],formEs4fold[0]),2,min(formEs3fold[2],formEs4fold[2])))
print( "transition 3-fold",intersectpo(0,formEs3fold[0],2,formEs3fold[2]))
print( "transition 4-fold",intersectpo(0,formEs4fold[0],2,formEs4fold[2]))

for i in range(0,len(Chgs)):
    charray = geny(ens,formEs3fold[i],Chgs[i])
    ax6.plot(ens,charray,color=colors[i])
    charray = geny(ens,formEs4fold[i],Chgs[i])
    ax6.plot(ens,charray,color=colors[i],linestyle='--')
    print("result",i,formEs4fold[i]-formEs3fold[i])
    print("4 and 3fold original E",i,formEs4fold[i],formEs3fold[i])
    
ax6.set_xlabel('Fermi energy (eV)',fontsize=fontsiz)
ax6.set_ylabel('Defect formation energy (eV)',fontsize=fontsiz)
ax6.set_title('Averaging methods',fontsize=fontsiz)

ax6.set_xlim(0,axislength)
ax6.set_ylim(-3,13)
#ax4.legend(["3fold charge 0","4fold charge 0","3fold charge +1","4fold charge +1","3fold charge +2","4fold charge +2"])


#plt.axvline(x=PBEgap, color='black', linestyle='--', linewidth=2,label='help')
#plt.text(PBEgap-0.2,2,'PBE gap',rotation=90)

ax6.axvline(x=PBEUJgap, color='black', linestyle='--', linewidth=2,label='help')
ax6.text(PBEUJgap-0.4,-1,'PBE+U+J gap',rotation=90,fontsize=fontsiz)

ax6.axvline(x=expgap, color='black', linestyle='--', linewidth=2,label='help')
ax6.text(expgap-0.4,-1,'Expt gap',rotation=90,fontsize=fontsiz)

ax1.text(0,13.5,'a)',size="x-large")
ax2.text(0,13.5,'b)',size="x-large")
ax3.text(0,5.5,'c)',size="x-large")
ax4.text(0,13.5,'d)',size="x-large")
ax5.text(0,13.5,'e)',size="x-large")
ax6.text(0,13.5,'f)',size="x-large")


fig.tight_layout()

plt.savefig("Figure5hfo2forme.svg",dpi = 600)
plt.savefig("Figure5hfo2forme.pdf",dpi = 600)
plt.savefig("Figure5hfo2forme.tif",dpi = 600)


# %% [code]


# %% [code]


# %% [code]


# %% [code]


# %% [code]


# %% [code]


# %% [markdown]
# TiO2

# %% [code]
#### TiO2 ch0 PBE


import pandas as pd
import matplotlib
import matplotlib.pyplot as plt
import numpy as np

data = []


hisymxpoints = [0,.7071,1.2162,1.7162,2.2253,2.7253]
names =     ["M","\u0393","Z","R","X","\u0393"]


#with open('tio2bands/PBEOvacsmallznobands.dat.gnu', 'r') as fd:
with open('defectdiff/rutileactualfinal/PBE.dat.gnu', 'r') as fd:
    temp = [] 
    for row in fd:
        #rint(row)
        if row.strip() == "":
            #print("testing")
            data.append(temp)
            #print(temp)
            temp = []
        else:
            line = [float(x) for x in row.split()]
            #print(line)
            temp.append(line)
            
fig = plt.figure()
ax = plt.axes()

Ef = 8.5871

Ec = 10.5010

Ec2 = 10.5574
gap = Ec2-Ef

#for band in data:
#    plotty = np.transpose(band) 
#    ax.plot(plotty[0],plotty[1]-8.6,c='black')
#print(data[100])

for i in range(0,len(data)-1):
    #print(i,data[i])
    plotty = np.transpose(data[i])
    if i == 284:
        ax.plot(plotty[0],plotty[1]-Ef,c='red')
    else:
        ax.plot(plotty[0],plotty[1]-Ef,c='black')
    

ax.set_xticks(hisymxpoints)


labels = names
ax.set_xlim(0,2.7253)
#ax.set_ylim(-1,3.5)
ax.set_ylim(gap-1,1+gap)

ax.axhline(y=0, color='black', linestyle='--', linewidth=1,label='help')

ax.set_xticklabels(labels)
ax.grid(axis='x')

plt.savefig('./Figure7arutilePBEband.svg',dpi = 600)
plt.savefig('./Figure7arutilePBEband.pdf',dpi = 600)

# %% [code]
#### TiO2 ch0 UJ


import pandas as pd
import matplotlib
import matplotlib.pyplot as plt
import numpy as np

data = []


hisymxpoints = [0,.7071,1.2162,1.7162,2.2253,2.7253]
names =     ["M","\u0393","Z","R","X","\u0393"]


#with open('tio2bands/UJsmallznobands.dat.gnu', 'r') as fd:
#with open('tio2bands/UJSpinobands.dat.gnu', 'r') as fd:
with open('defectdiff/rutileactualfinal/UJ.gnu', 'r') as fd:
    temp = [] 
    for row in fd:
        #rint(row)
        if row.strip() == "":
            #print("testing")
            data.append(temp)
            #print(temp)
            temp = []
        else:
            line = [float(x) for x in row.split()]
            #print(line)
            temp.append(line)
            
fig = plt.figure()
ax = plt.axes()

Ef = 7.2797

Ec = 10.0784

Ec2 = 10.1961

gap = Ec2-Ef
#for band in data:
#    plotty = np.transpose(band) 
#    ax.plot(plotty[0],plotty[1]-8.6,c='black')
#print(data[100])

for i in range(0,len(data)-1):
    #print(i,data[i])
    plotty = np.transpose(data[i])
    if i == 284:
        ax.plot(plotty[0],plotty[1]-Ef,c='red')
    else:
        ax.plot(plotty[0],plotty[1]-Ef,c='black')
    

ax.set_xticks(hisymxpoints)

Ec = 1

labels = names
ax.set_xlim(0,2.7253)
#ax.set_ylim(-1,3.5)
ax.set_ylim(gap-1,1+gap)


ax.axhline(y=0, color='black', linestyle='--', linewidth=1,label='help')

ax.set_xticklabels(labels)
ax.grid(axis='x')

plt.savefig('./Figure7brutileUJband.svg',dpi = 600)
plt.savefig('./Figure7brutileUJband.pdf',dpi = 600)

# %% [code]


# %% [code]


# %% [code]
import pandas as pd
import matplotlib
import matplotlib.pyplot as plt
import numpy as np

def geny(ens,chvbm,chg):
    chval = []
    for energy in ens:
        chval.append(chvbm+chg*energy)
    return chval

def intersectpoint(i,j,Chgs,formEs):
    intersect = (formEs[j]-formEs[i])/(Chgs[i]-Chgs[j])    # (b2-b1)/m1-m2
    return intersect

def formecalc(Chgs,chens,Eperf,MuO,Evbm):  #chens in eV
    formEnocor = np.add((chens-Eperf+MuO),Evbm*Chgs)  # formation energy calc, mutio2def- mutio2pure + muO + qEvbm
    formEs = np.add(formEnocor,chgcorr) # gives form E for each chg state at the VBM
    return formEs

def intersectpo(chgA,formeA,chgB,formeB):
    intersect = (formeB-formeA)/(chgA-chgB)    # (b2-b1)/m1-m2
    return intersect


PBEgap = 1.8346
PBEUJgap = 2.7924
expgap = 3.03
axislength = 4.0
rydcon = 13.605698066

colors = ['#332288', '#117733', '#44AA99',
                  '#88CCEE', '#DDCC77', '#CC6677','#AA4499','#882255']

# %% [code]


# %% [code]

fig = plt.figure(figsize=(3.2,8.2))

ax1 = plt.subplot2grid((3, 1), ( 0,0))
ax2 = plt.subplot2grid((3, 1), ( 1,0))
ax3 = plt.subplot2grid((3, 1), ( 2,0))
#ax4 = plt.subplot2grid((2, 2), ( 1,1))


#####
fontsiz = 9

# PBE222


# block to be changed

Evbm = 8.7053  # energy at vbm, taken from bandstructure 
EperfRy = -4438.552028 # energy of supercell calc
Eperf = EperfRy*rydcon
#MuO = -438.9805014  # chem potential of oxygen
MuO = -438.9904554


#numforms = 32
Chgs = np.array([0,1,2])  # charge states considered
#chensRy = np.array([-4405.968821,-4406.7403,-4407.523147])  # Resulting energies
chensRy = np.array([-4405.9688214936,-4406.7485519004,-4407.5231466844])  # Resulting energies

chgcorr = np.array([0,0,0])


ens = np.array([0,axislength])

formEs = formecalc(Chgs,chensRy*rydcon,Eperf,MuO,Evbm)

print("formes PBE", formEs)
print( "transition",intersectpo(0,formEs[0],2,formEs[2]))


for i in range(0,len(Chgs)):
    charray = geny(ens,formEs[i],Chgs[i])
    ax1.plot(ens,charray,color=colors[i])
    #print(charray)


    
ax1.set_xlabel('Fermi energy (eV)',fontsize=fontsiz)
ax1.set_ylabel('Defect formation energy (eV)',fontsize=fontsiz)
ax1.set_title('PBE',fontsize=(fontsiz+1))

ax1.set_xlim(0,axislength)
#ax1.set_ylim(-2,6)
ax1.set_ylim(-2,8)
ax1.legend(["charge 0","charge +1","charge +2"],fontsize=fontsiz)


ax1.axvline(x=PBEgap, color='black', linestyle='--', linewidth=2,label='help')
ax1.text(PBEgap-0.2,0.5,'PBE gap',rotation=90,fontsize=fontsiz)

#plt.axvline(x=PBEUJgap, color='black', linestyle='--', linewidth=2,label='help')
#plt.text(PBEUJgap-0.1,0.5,'PBE+U+J gap',rotation=90)

ax1.axvline(x=expgap, color='black', linestyle='--', linewidth=2,label='help')
ax1.text(expgap-0.2,0.5,'Expt gap',rotation=90,fontsize=fontsiz)


#####


# UJ222


# block to be changed

Evbm = 7.4236  # energy at vbm, taken from bandstructure 
EperfRy = -4409.680468 # energy of supercell calc
Eperf = EperfRy*rydcon
MuO = -431.8860613  #-432.5366139  # chem potential of oxygen
#numforms = 32
#numforms = 32
Chgs = np.array([0,1,2])  # charge states considered
#chensRy = np.array([-4377.603348,-4378.311566,-4379.084133])  # Resulting energies 

chensRy = np.array([-4377.6042263984,-4378.35416851,-4379.08413279 ])  # Resulting energies note difference in ch0 and ch1 rel mag 


chgcorr = np.array([0,0,0])


ens = np.array([0,axislength])

formEs = formecalc(Chgs,chensRy*rydcon,Eperf,MuO,Evbm)
print("formes UJ", formEs)
print( "transition",intersectpo(0,formEs[0],2,formEs[2]))
print( "transition 0/2",intersectpo(0,formEs[0],2,formEs[2]))

print( "transition 0/1",intersectpo(0,formEs[0],1,formEs[1]))
print( "transition 1/2",intersectpo(1,formEs[1],2,formEs[2]))


for i in range(0,len(Chgs)):
    charray = geny(ens,formEs[i],Chgs[i])
    ax2.plot(ens,charray,color=colors[i])
    #print(charray)


    
ax2.set_xlabel('Fermi energy (eV)',fontsize=fontsiz)
ax2.set_ylabel('Defect formation energy (eV)',fontsize=fontsiz)
ax2.set_title('DFT+U+J',fontsize=(fontsiz+1))

ax2.set_xlim(0,axislength)
ax2.set_ylim(-2,8)
#ax1.legend(["charge 0","charge +1","charge +2"])

#plt.axvline(x=PBEgap, color='black', linestyle='--', linewidth=2,label='help')
#plt.text(PBEgap-0.1,0.5,'PBE gap',rotation=90)

ax2.axvline(x=PBEUJgap, color='black', linestyle='--', linewidth=2,label='help')
ax2.text(PBEUJgap-0.2,-0.5,'PBE+U+J gap',rotation=90,fontsize=fontsiz)

ax2.axvline(x=expgap, color='black', linestyle='--', linewidth=2,label='help')
ax2.text(expgap-0.2,0,'Expt gap',rotation=90,fontsize=fontsiz)


#####


#### comparison slide


Chgs = np.array([0,2])

ens = np.array([0,axislength])
Chgs = np.array([0,1,2])


#5.7938
#3.298969
#0.31958

GWgap = 3.13


formEs = [5.7938,3.298969,0.31958]
print("formes GW", formEs)

#print( "transition 0/2",intersectpo(0,formEs[0],2,formEs[2]))

#print( "transition 0/1",intersectpo(0,formEs[0],1,formEs[1]))
#print( "transition 1/2",intersectpo(1,formEs[1],2,formEs[2]))

for i in range(0,len(Chgs)):
    charray = geny(ens,formEs[i],Chgs[i])
    ax3.plot(ens,charray,color=colors[i])
    #print(charray)
    
    
ax3.set_xlabel('Fermi energy (eV)',fontsize=fontsiz)
ax3.set_ylabel('Defect formation energy (eV)',fontsize=fontsiz)
ax3.set_title('GW (Literature)',fontsize=(fontsiz+1))

ax3.set_xlim(0,axislength)
ax3.set_ylim(-2,8)
#ax1.legend(["charge 0","charge +2"])

#plt.axvline(x=PBEgap, color='black', linestyle='--', linewidth=2,label='help')
#plt.text(PBEgap-0.1,0.5,'PBE gap',rotation=90)

ax3.axvline(x=GWgap, color='black', linestyle='--', linewidth=2,label='help')
ax3.text(GWgap+0.2,0.5,'GW gap',rotation=90,fontsize=fontsiz)

ax3.axvline(x=expgap, color='black', linestyle='--', linewidth=2,label='help')
ax3.text(expgap-0.2,0,'Expt gap',rotation=90,fontsize=fontsiz)


############
##DFT+U
#
#Evbm = 7.4236  # energy at vbm, taken from bandstructure 
#EperfRy = -4423.73569431 # energy of supercell calc
#Eperf = EperfRy*rydcon
#MuO = -434.3232676  # chem potential of oxygen 33333333333
##numforms = 32
##numforms = 32
#Chgs = np.array([0,1,2])  # charge states considered
##schensRy = np.array([ -4391.31395453,-4392.04515135, -4392.76167107])  # Resulting energies 333333333
#chensRy = np.array([-4391.37749363 ,-4392.08083547,-4392.76167102])  # Resulting energies 333333333
#
#
#
#
#chgcorr = np.array([0,0,0])
#
#
#ens = np.array([0,axislength])
#
#formEs = formecalc(Chgs,chensRy*rydcon,Eperf,MuO,Evbm)
#
#print( "transition",intersectpo(0,formEs[0],2,formEs[2]))
#
#
#
#for i in range(0,len(Chgs)):
#    charray = geny(ens,formEs[i],Chgs[i])
#    ax4.plot(ens,charray,color=colors[i])
#    #print(charray)
#
#
#    
#ax4.set_xlabel('Fermi energy (eV)')
#ax4.set_ylabel('Defect formation energy (eV)')
#ax4.set_title('DFT+U')
#
#ax4.set_xlim(0,axislength)
#ax4.set_ylim(-2,8)
##ax1.legend(["charge 0","charge +1","charge +2"])
#
##plt.axvline(x=PBEgap, color='black', linestyle='--', linewidth=2,label='help')
##plt.text(PBEgap-0.1,0.5,'PBE gap',rotation=90)
#
#PBEUonlygap= 3.827
#
#ax4.axvline(x=PBEUonlygap, color='black', linestyle='--', linewidth=2,label='help')
#ax4.text(PBEUonlygap-0.2,0.5,'PBE+U gap',rotation=90)
#
#ax4.axvline(x=expgap, color='black', linestyle='--', linewidth=2,label='help')
#ax4.text(expgap-0.2,0,'Experimental gap',rotation=90)


ax1.text(0,8.5,'a)',size="x-large")
ax2.text(0,8.5,'b)',size="x-large")
ax3.text(0,8.5,'c)',size="x-large")
#ax4.text(0,8.5,'d)',size="x-large")

plt.tight_layout()
plt.savefig('./Figure8rutileforme.tif',dpi = 600)
plt.savefig('./Figure8rutileforme.svg',dpi = 600)
plt.savefig('./Figure8rutileforme.pdf',dpi = 600)


# %% [code]


# %% [code]


# %% [code]


# %% [code]


# %% [code]


# %% [code]


# %% [code]


# %% [code]


# %% [code]


# %% [code]
