# Supplementary material for: Evaluation of first-principles Hubbard and Hund corrected DFT for defect formation energies in non-magnetic transition metal oxides
Source: RSC Adv. 2024 Dec 10;14(52):38645–59. doi: 10.1039/d4ra07774a (PMC11629077; doi:10.1039/d4ra07774a)
Supplement: RA-014-D4RA07774A-s001 [file RA-014-D4RA07774A-s001.zip › Supplementalinfo/ExampleQEinputfile.in]

&CONTROL
  calculation =   "relax"
  etot_conv_thr =   6.0000000000d-05
  forc_conv_thr =   1.0000000000d-04
  outdir = './relaxed/'
  prefix = 'tio2'
  pseudo_dir = '../pseudo/'
  tprnfor = .true.
  tstress = .true.
  restart_mode='from_scratch'
  verbosity = 'high'
  nstep =  55  
  iprint = 1  
  dt = 150 
/
&SYSTEM
  ecutrho =   480
  ecutwfc =   120
  ibrav = 0
  nat = 95
  !nbnd = 130
  ntyp = 3
  nspin = 2
  tot_charge=+2
  lda_plus_u=.true.
  Hubbard_U(1)=1.73633
  Hubbard_J0(1)=0.338074
  Hubbard_alpha(1)=0
  Hubbard_beta(1)=0
  Hubbard_U(2)=14.2765
  Hubbard_J0(2)=2.33872
  Hubbard_alpha(2)=0
  Hubbard_beta(2)=0
  Hubbard_U(3)=15.45349056
  Hubbard_J0(3)=2.563852537
  Hubbard_alpha(3)=0
  Hubbard_beta(3)=0
  occupations = "smearing"
  smearing = 'fd'
  degauss = 0.01
  !occupations = "fixed"
  !tot_magnetization = 0 
  starting_magnetization(1) = 0
  starting_magnetization(2) = 0
  starting_magnetization(3) = 0
/
&ELECTRONS
  mixing_beta =   4.0000000000d-01
/
&IONS
/
&CELL
/
ATOMIC_SPECIES
Zr     91.224 Zr.pbe-spn-rrkjus_psl.1.0.0.UPF
Ot      15.9994 O.pbe-n-rrkjus_psl.1.0.0.UPF
Of      15.9994 O.pbe-n-rrkjus_psl.1.0.0.UPF
K_POINTS automatic
2 2 2 0 0 0
CELL_PARAMETERS (angstrom)
  10.418192035  -0.000000010   0.000003159
  -0.000000010  10.408983582  -0.000000003
  -1.717526513  -0.000000001  10.620502191
ATOMIC_POSITIONS (crystal)
Zr            0.1335891850        0.4811154397        0.1015607847
Zr            0.1384441576        0.4795587538        0.6060336798
Zr            0.1352125354        0.9834480843        0.1038048854
Zr            0.1328707983        0.9857333943        0.6027251766
Zr            0.6357358460        0.4833723347        0.1048355247
Zr            0.6574951810        0.4712816641        0.6096034181
Zr            0.6361043824        0.9801864271        0.1035063182
Zr            0.6358574275        0.9809331333        0.6028619559
Zr            0.1331239983        0.2658367778        0.3528103517
Zr            0.1366035772        0.2677021294        0.8540418467
Zr            0.1379780131        0.7717069415        0.3532046329
Zr            0.1321486526        0.7675592110        0.8576398881
Zr            0.6358608138        0.2694564257        0.3547010489
Zr            0.6353322518        0.2680283329        0.8562590161
Zr            0.6360027678        0.7680492565        0.3541047282
Zr            0.6355562476        0.7644158760        0.8513353790
Zr            0.3634358798        0.2316523588        0.1444513339
Zr            0.3645332349        0.2328568365        0.6454222672
Zr            0.3628361295        0.7335126098        0.1459562777
Zr            0.3516515977        0.7463811185        0.6546492543
Zr            0.8616546113        0.2319701185        0.1454200663
Zr            0.8664647146        0.2261032524        0.6477517237
Zr            0.8640640408        0.7334134608        0.1455916680
Zr            0.8653341415        0.7328780366        0.6450877634
Zr            0.3638540543        0.0202108653        0.3956810076
Zr            0.3638257360        0.0203016937        0.8971210107
Zr            0.3580961395        0.5087488684        0.3815507139
Zr            0.3632271618        0.5170584752        0.8959225361
Zr            0.8606858994        0.0177048023        0.3938643915
Zr            0.8614349624        0.0172649532        0.8965096559
Zr            0.8671975698        0.5201927887        0.3938968445
Zr            0.8636354457        0.5180796279        0.8975815915
Ot            0.4688431705        0.0912775762        0.0703352308
Ot            0.4675878082        0.0901934953        0.5722951090
Ot            0.4689974909        0.5960398557        0.0669158770
Ot            0.9662117398        0.0910652700        0.0706913196
Ot            0.9664917125        0.0902311381        0.5682156558
Ot            0.9670208771        0.5917982172        0.0698217983
Ot            0.9721016209        0.5929704665        0.5692643875
Ot            0.4662123236        0.1647953072        0.3230548971
Ot            0.4683947800        0.1599541382        0.8201152182
Ot            0.4680062592        0.6575263717        0.3271153589
Ot            0.4699081708        0.6452523996        0.8016569283
Ot            0.9654394162        0.1595796851        0.3205217281
Ot            0.9697114308        0.1561359577        0.8201257145
Ot            0.9726585847        0.6592092118        0.3211260624
Ot            0.9650553799        0.6602138380        0.8211200220
Ot            0.0294707906        0.3409750637        0.1786731933
Ot            0.0334462103        0.3395639784        0.6781575631
Ot            0.0337325210        0.8413914963        0.1817072131
Ot            0.0324485054        0.8422599178        0.6804305931
Ot            0.5275989382        0.3486090547        0.1864761224
Ot            0.5319278401        0.3498570305        0.6815718126
Ot            0.5314220993        0.8397886128        0.1798763076
Ot            0.5304262465        0.8302247983        0.6699483629
Ot            0.0364867024        0.4126604248        0.4287176963
Ot            0.0310348340        0.4088164834        0.9283436015
Ot            0.0301300775        0.9093266979        0.4280129350
Ot            0.0293027764        0.9083264113        0.9314049219
Ot            0.5329505412        0.4214520904        0.4425130570
Ot            0.5297396895        0.4057336577        0.9341580232
Ot            0.5321390716        0.9117284061        0.4270579563
Ot            0.5290250123        0.9043426103        0.9257553151
Of            0.2258194849        0.1290839380        0.4882145437
Of            0.2269866507        0.1276829751        0.9883467456
Of            0.2660081612        0.6257696636        0.5007328385
Of            0.2264216221        0.6272634907        0.9892960799
Of            0.7250305360        0.1271060790        0.4889345826
Of            0.7250717790        0.1271062421        0.9887443904
Of            0.7263651547        0.6245773932        0.4905476049
Of            0.7251015190        0.6273943626        0.9867353654
Of            0.2696453803        0.3757029546        0.2569139152
Of            0.2731947294        0.3786952885        0.7601162082
Of            0.2739976079        0.8777705772        0.2628128551
Of            0.2729427586        0.8781475490        0.7631014612
Of            0.7717299228        0.3786113867        0.2629559679
Of            0.7766847975        0.3742656552        0.7615768790
Of            0.7723588634        0.8785474559        0.2600560899
Of            0.7692048791        0.8751437631        0.7607900946
Of            0.2270890259        0.1228339696        0.2377759594
Of            0.2278348159        0.1229930572        0.7381701139
Of            0.2261184556        0.6208148270        0.2390915254
Of            0.2219849325        0.6250802201        0.7404200830
Of            0.7226606714        0.1243272775        0.2389814834
Of            0.7267298551        0.1210325338        0.7388634391
Of            0.7295421245        0.6240866847        0.2390239305
Of            0.7268463456        0.6183952014        0.7363522771
Of            0.2725314941        0.3722264683        0.0101622942
Of            0.2762262111        0.3729355017        0.5090886476
Of            0.2720373211        0.8727218267        0.0122940057
Of            0.2681472173        0.8757665538        0.5119415169
Of            0.7715253457        0.3729737464        0.0116508594
Of            0.7778045346        0.3692952780        0.5130153472
Of            0.7721411256        0.8719587132        0.0110791049
Of            0.7725981513        0.8712037737        0.5105352277
